# Supplementary material for: Isolation and Characterization of a Novel Aeromonas salmonicida-Infecting Studiervirinae Bacteriophage, JELG-KS1
Source: Microorganisms. 2024 Mar 8;12(3):542. doi: 10.3390/microorganisms12030542 (PMC10974468; doi:10.3390/microorganisms12030542)
Supplement: Supplementary file 1 [file microorganisms-12-00542-s001.zip]

Archive with 6 entries (6 files):
- S4_Table.xlsx
- S2_Table.xlsx
- S3_Table.xlsx
- FigS2.600dpi.png
- FigS1.600dpi.png
- S1_Table.Round1.8Feb2024.data.xlsx
