# Supplementary material for: Isolation and Characterization of a Novel Aeromonas salmonicida-Infecting Studiervirinae Bacteriophage, JELG-KS1
Source: Microorganisms. 2024 Mar 8;12(3):542. doi: 10.3390/microorganisms12030542 (PMC10974468; doi:10.3390/microorganisms12030542)
Supplement: Supplementary file 1 [file microorganisms-12-00542-s001.zip › S4_Table.xlsx]

## Sheet: JELG-KS1_First_Neighbours defau
Genome accession	Description	Family	Sub-family	Genus	Host	preVC	VC Status	VC	VC Size	Quality	Adjusted P-value	VC Avg Distance	Topology Confidence Score	Genus Confidence Score
ON604651	Aeromonas phage JELG-KS1	Autographiviridae	Unclassified	Unclassified	Aeromonas	preVC_83	Clustered	VC_83_0	32	0.9146	1	3.86145	0.9146	1
MW671054	Aeromonas phage PZL-Ah152	Autographiviridae	Studiervirinae	Unclassified	Aeromonas	preVC_83	Clustered	VC_83_0	32	0.9146	1	3.86145	0.9146	1
MZ851152	Aeromonas phage PZL-Ah8	Autographiviridae	Studiervirinae	Unclassified	Aeromonas	preVC_83	Clustered	VC_83_0	32	0.9146	1	3.86145	0.9146	1
MT740748	Aeromonas phage T7-Ah	Autographiviridae	Studiervirinae	Unclassified	Aeromonas	preVC_83	Clustered	VC_83_0	32	0.9146	1	3.86145	0.9146	1
OM716005	Aeromonas phage vB_ AhaP_PT2	Autographiviridae	Studiervirinae	Unclassified	Aeromonas	preVC_83	Clustered	VC_83_0	32	0.9146	1	3.86145	0.9146	1
KR153873	Delftia phage IME-DE1	Autographiviridae	Unclassified	Piedvirus	Delftia		Outlier
OW991346	Escherichia phage vB_Eco_Bam	Autographiviridae	Studiervirinae	Unclassified	Escherichia	preVC_83	Clustered	VC_83_0	32	0.9146	1	3.86145	0.9146	1
OX001577	Escherichia phage vB_Eco_Mak	Autographiviridae	Studiervirinae	Unclassified	Escherichia	preVC_83	Clustered	VC_83_0	32	0.9146	1	3.86145	0.9146	1
OX090892	Escherichia phage vB_Eco_Titus	Autographiviridae	Studiervirinae	Unclassified	Escherichia	preVC_83	Clustered	VC_83_0	32	0.9146	1	3.86145	0.9146	1
KP343639	Ralstonia phage phiITL-1	Autographiviridae	Unclassified	Serkorvirus	Ralstonia	preVC_84	Clustered	VC_84_0	4	0.3145	0.999983	4.02976	0.3145	1
MF893341	Ralstonia phage RPSC1	Autographiviridae	Unclassified	Stompelvirus	Ralstonia		Outlier
OK274245	Ralstonia phage RpT1	Autographiviridae	Unclassified	Unclassified	Ralstonia	preVC_84	Clustered	VC_84_0	4	0.3145	0.999983	4.02976	0.3145	1
OK318991	Ralstonia phage RpY2	Autographiviridae	Unclassified	Unclassified	Ralstonia	preVC_84	Clustered	VC_84_0	4	0.3145	0.999983	4.02976	0.3145	1
AB597179	Ralstonia phage RSB2	Autographiviridae	Unclassified	Kelmasvirus	Ralstonia	preVC_84	Clustered	VC_84_0	4	0.3145	0.999983	4.02976	0.3145	1
HQ641340	Vibrio phage ICP3	Autographiviridae	Studiervirinae	Chatterjeevirus	Vibrio	preVC_83	Clustered	VC_83_0	32	0.9146	1	3.86145	0.9146	1
ON464735	Vibrio phage ICP3	Autographiviridae	Studiervirinae	Chatterjeevirus	Vibrio	preVC_83	Clustered	VC_83_0	32	0.9146	1	3.86145	0.9146	1
ON464736	Vibrio phage ICP3	Autographiviridae	Studiervirinae	Chatterjeevirus	Vibrio	preVC_83	Clustered	VC_83_0	32	0.9146	1	3.86145	0.9146	1
HQ641344	Vibrio phage ICP3_2007_A	Autographiviridae	Studiervirinae	Chatterjeevirus	Vibrio	preVC_83	Clustered	VC_83_0	32	0.9146	1	3.86145	0.9146	1
HQ641343	Vibrio phage ICP3_2008_A	Autographiviridae	Studiervirinae	Chatterjeevirus	Vibrio	preVC_83	Clustered	VC_83_0	32	0.9146	1	3.86145	0.9146	1
HQ641342	Vibrio phage ICP3_2009_A	Autographiviridae	Studiervirinae	Chatterjeevirus	Vibrio	preVC_83	Clustered	VC_83_0	32	0.9146	1	3.86145	0.9146	1
HQ641341	Vibrio phage ICP3_2009_B	Autographiviridae	Studiervirinae	Chatterjeevirus	Vibrio	preVC_83	Clustered	VC_83_0	32	0.9146	1	3.86145	0.9146	1
KY883641	Vibrio phage JSF11	Autographiviridae	Studiervirinae	Chatterjeevirus	Vibrio	preVC_83	Clustered	VC_83_0	32	0.9146	1	3.86145	0.9146	1
KY883650	Vibrio phage JSF18	Autographiviridae	Studiervirinae	Chatterjeevirus	Vibrio	preVC_83	Clustered	VC_83_0	32	0.9146	1	3.86145	0.9146	1
KY883651	Vibrio phage JSF20	Autographiviridae	Studiervirinae	Chatterjeevirus	Vibrio	preVC_83	Clustered	VC_83_0	32	0.9146	1	3.86145	0.9146	1
KY883652	Vibrio phage JSF24	Autographiviridae	Studiervirinae	Chatterjeevirus	Vibrio	preVC_83	Clustered	VC_83_0	32	0.9146	1	3.86145	0.9146	1
MF574151	Vibrio phage JSF25	Autographiviridae	Studiervirinae	Chatterjeevirus	Vibrio	preVC_83	Clustered	VC_83_0	32	0.9146	1	3.86145	0.9146	1
KY883643	Vibrio phage JSF28	Autographiviridae	Studiervirinae	Chatterjeevirus	Vibrio	preVC_83	Clustered	VC_83_0	32	0.9146	1	3.86145	0.9146	1
KY883644	Vibrio phage JSF30	Autographiviridae	Studiervirinae	Chatterjeevirus	Vibrio	preVC_83	Clustered	VC_83_0	32	0.9146	1	3.86145	0.9146	1
KY883645	Vibrio phage JSF31	Autographiviridae	Studiervirinae	Chatterjeevirus	Vibrio	preVC_83	Clustered	VC_83_0	32	0.9146	1	3.86145	0.9146	1
KY883646	Vibrio phage JSF32	Autographiviridae	Studiervirinae	Chatterjeevirus	Vibrio	preVC_83	Clustered	VC_83_0	32	0.9146	1	3.86145	0.9146	1
KY883653	Vibrio phage JSF34	Autographiviridae	Studiervirinae	Chatterjeevirus	Vibrio	preVC_83	Clustered	VC_83_0	32	0.9146	1	3.86145	0.9146	1
KY883648	Vibrio phage JSF35	Autographiviridae	Studiervirinae	Chatterjeevirus	Vibrio	preVC_83	Clustered	VC_83_0	32	0.9146	1	3.86145	0.9146	1
KY883649	Vibrio phage JSF36	Autographiviridae	Studiervirinae	Chatterjeevirus	Vibrio	preVC_83	Clustered	VC_83_0	32	0.9146	1	3.86145	0.9146	1
MT215167	Vibrio phage JSF37	Autographiviridae	Studiervirinae	Chatterjeevirus	Vibrio	preVC_83	Clustered	VC_83_0	32	0.9146	1	3.86145	0.9146	1
FJ409640	Vibrio phage N4	Autographiviridae	Studiervirinae	Chatterjeevirus	Vibrio	preVC_83	Clustered	VC_83_0	32	0.9146	1	3.86145	0.9146	1
OK169295	Vibrio phage Rostov 13	Autographiviridae	Studiervirinae	Chatterjeevirus	Vibrio		Outlier
OK169294	Vibrio phage Rostov 13	Autographiviridae	Studiervirinae	Chatterjeevirus	Vibrio		Outlier
MG957431	Vibrio phage Rostov-1	Autographiviridae	Studiervirinae	Chatterjeevirus	Vibrio	preVC_83	Clustered	VC_83_0	32	0.9146	1	3.86145	0.9146	1
JQ780163	Vibrio phage VP3	Autographiviridae	Studiervirinae	Chatterjeevirus	Vibrio	preVC_83	Clustered	VC_83_0	32	0.9146	1	3.86145	0.9146	1
DQ029335	Vibrio phage VP4	Autographiviridae	Studiervirinae	Chatterjeevirus	Vibrio	preVC_83	Clustered	VC_83_0	32	0.9146	1	3.86145	0.9146	1
