# Supplementary material for: Isolation and Characterization of a Novel Aeromonas salmonicida-Infecting Studiervirinae Bacteriophage, JELG-KS1
Source: Microorganisms. 2024 Mar 8;12(3):542. doi: 10.3390/microorganisms12030542 (PMC10974468; doi:10.3390/microorganisms12030542)
Supplement: Supplementary file 1 [file microorganisms-12-00542-s001.zip › S2_Table.xlsx]

## Sheet: Aeromonas_phage_JELG-KS1.gb
Genome (ON604651.1)	Protein Accession	Strand	Start	End	Product length (aa)	20 bases upstream of start codon	Putative Shine-Dalgarno (SD) sequence	DeltaG (kcal/mol)	SD-Start codon spacer (bases)	Start codon	Predicted function
ORF1	UTQ78137.1	+	634	1104	156	CACAATAGGATAAACCTACT	AGGA	-3.60793	10	ATG	S-adenosyl-L-methionine hydrolase
ORF2	UTQ78138.1	+	1106	1321	71	TGTGTGGGAGGTACGCTAAC	GGGAGGU	-11.2298	8	ATG	hypothetical protein
ORF3	UTQ78139.1	+	1321	1473	50	ATTGAGCCTGAGGACGACTA	UGAGGA	-5.87344	6	ATG	hypothetical protein
ORF4	UTQ78140.1	+	1476	1616	46	TATGTTCAGGAGGCTTAATA	AGGAGG	-8.93096	7	ATG	hypothetical protein
ORF5	UTQ78141.1	+	1616	1825	69	CGTAAGCTGATGGGAGTGTA	GGGAG	-5.7311	4	ATG	hypothetical protein
ORF6	UTQ78142.1	+	1833	2003	56	ACCTTGGGAGTAAGCTGGTC	GGGAG	-5.7311	10	ATG	hypothetical protein
ORF7	UTQ78143.1	+	2159	4888	909	AAACATTAAGGGTAAACACT	UAAGGG	-5.0446	8	ATG	DNA-dependent RNA polymerase
ORF8	UTQ78144.1	+	5128	5643	171	TTAACTAGGAGATTCACACA	AGGAG	-5.68286	9	ATG	hypothetical protein
ORF9	UTQ78145.1	+	5698	6774	358	ACCGATTAGGAGACCACCAA	AGGAG	-5.68286	8	ATG	DNA ligase
ORF10	UTQ78146.1	+	6878	7033	51	CAGAAGGAGTGACACCTCAA	AAGGAG	-6.61001	11	ATG	host cell RNA polymerase inhibitor
ORF11	UTQ78147.1	+	7195	7863	222	AAGTAAAGAGGAGACCACCC	GAGGAG	-6.94427	7	GTG	deoxynucleoside monophosphate kinase
ORF12	UTQ78148.1	+	7964	8116	50	ATCTATTAGGAGAGAACCTT	AGGAG	-5.68286	8	ATG	hypothetical protein
ORF13	UTQ78149.1	+	8113	8277	54	CAAAACTGGGAGACCGAAGA	GGGAG	-5.7311	8	ATG	hypothetical protein
ORF14	UTQ78150.1	+	8308	8634	108	CAACATAAGGAGACAACTCT	UAAGGAG	-7.94194	8	ATG	hypothetical protein
ORF15	UTQ78151.1	+	8645	8869	74	GCTGCCGTAAGGAGATAGCC	UAAGGAG	-7.94194	6	ATG	hypothetical protein
ORF16	UTQ78152.1	+	8866	10578	570	GACATGTGGAGCCCGCAGCC	GGAG	-3.60793	9	ATG	DNA primase/helicase
ORF17	UTQ78153.1	+	10559	10990	143	CGAAGAGGATGCCGACCAGT	GAGGA	-4.86934	11	TTG	hypothetical protein
ORF18	UTQ78154.1	+	11080	11796	238	ACAACCAGAAGGAGAACCAA	AAGGAG	-6.61001	6	ATG	single-stranded DNA-binding protein
ORF19	UTQ78155.1	+	11797	12252	151	AAGACTATCCGGACTTCTAA	GGA	-1.533	7	TTG	endonuclease I
ORF20	UTQ78156.1	+	12254	12703	149	GAAAGGAGGGAAGACCTGAT	AAGGAGG	-9.85811	11	ATG	endolysin
ORF21	UTQ78157.1	+	12690	12806	38	CTGGCTGCGGAATCGTCCCG	GGA	-1.533	9	ATG	hypothetical protein
ORF22	UTQ78158.1	+	12888	13349	153	ACACATAAGGAGAATACCGA	UAAGGAG	-7.94194	8	ATG	hypothetical protein
ORF23	UTQ78159.1	+	13369	15435	688	ACCTCGAAGGAGAATACCTT	AAGGAG	-6.61001	8	ATG	DNA polymerase
ORF24	UTQ78160.1	+	15533	15895	120	CAAAGAGGAGATTTAACATC	GAGGAG	-6.94427	10	ATG	hypothetical protein
ORF25	UTQ78161.1	+	16024	16236	70	ATTACAGGAGGTATTAACTA	AGGAGGU	-11.1815	8	ATG	hypothetical protein
ORF26	UTQ78162.1	+	16229	16645	138	TATTCATGGAGGTATCACCT	GGAGGU	-9.1066	7	TTG	hypothetical protein
ORF27	UTQ78163.1	+	16668	16961	97	ACAAACAGGAGGTATCCCTA	AGGAGGU	-11.1815	7	ATG	hypothetical protein
ORF28	UTQ78164.1	+	16958	17824	288	GTAGACAAGTGGGTGGTCGT	GGGUGGUC	-10.9078	2	ATG	exonuclease
ORF29	UTQ78165.1	+	17797	18048	83	AACAATAAGGAGGTCATCCT	UAAGGAGGU	-13.4406	6	ATG	hypothetical protein
ORF30	UTQ78166.1	+	18196	18480	94	CACTAAGGAGATTCCCATCT	UAAGGAG	-7.94194	10	ATG	protein of unknown function (DUF2717)
ORF31	UTQ78167.1	+	18492	18740	82	GACCGTTAAGGAGGTGTCAC	UAAGGAGGUG	-15.5376	4	ATG	hypothetical protein
ORF32	UTQ78168.1	+	18758	19150	130	TAACACACAAGGAGGACACC	AAGGAGG	-9.85811	5	GTG	hypothetical protein
ORF33	UTQ78169.1	+	19155	19436	93	TACCAAGGAGGTATAACAGC	AAGGAGGU	-12.1087	8	ATG	putative tail assembly protein
ORF34	UTQ78170.1	+	19452	21047	531	TCTAACAGGAGGTGTAACAC	AGGAGGUG	-13.2785	6	ATG	portal protein
ORF35	UTQ78171.1	+	21139	22056	305	TTAAGAGGAGATTCCCAACT	GAGGAG	-6.94427	10	ATG	capsid assembly scaffolding protein
ORF36	UTQ78172.1	+	22148	23254	368	ATTCAATAGGAGGTAACTAT	AGGAGGU	-11.1815	6	ATG	major capsid protein
ORF37	UTQ78173.1	+	23363	23950	195	GAACATAAGGAGGTTTCCCA	UAAGGAGGU	-13.4406	6	ATG	tail tubular protein A
ORF38	UTQ78174.1	+	23977	26370	797	CAACCAAGAGGAGGAGGACA	GAGGAGG	-10.1924	6	ATG	tail tubular protein B
ORF39	UTQ78175.1	+	26430	27059	209	CACATTCACTAGGAGGCCCA	AGGAGG	-8.93096	4	ATG	putative kinase
ORF40	UTQ78176.1	+	27052	27561	169	TGATGCGATGGAGGTGATTT	GGAGGUGAUU	-15.9241	1	ATG	putative protein of unknown function (DUF2833)
ORF41	UTQ78177.1	+	27573	28166	197	CTGAACTAAGGAGGTGACCA	UAAGGAGGUGA	-17.8977	3	ATG	internal virion protein
ORF42	UTQ78178.1	+	28182	30242	686	AGTAACAGGAGGAATGTCCC	AGGAGG	-8.93096	8	ATG	internal virion protein
ORF43	UTQ78179.1	+	30265	34326	1353	ACTAACCAATAGGAGAACAG	AGGAG	-5.68286	5	ATG	internal virion protein
ORF44	UTQ78180.1	+	34384	36897	837	CACAACAATTAGGAGGTATC	AGGAGGU	-11.1815	3	ATG	tail fiber protein
ORF45	UTQ78181.1	+	36964	37164	66	CATAAGGAGGTAAACATAGC	UAAGGAGGU	-13.4406	9	ATG	holin
ORF46	UTQ78182.1	+	37157	37405	82	GAAAGGAGGAGGTAAACCTA	GAGGAGGU	-12.4429	7	ATG	terminase small subunit
ORF47	UTQ78183.1	+	37431	37595	54	ACAGAAGGAGGACACTCACT	AAGGAGG	-9.85811	9	ATG	putative i-spanin
ORF48	UTQ78184.1	+	37592	37702	36	AATGCTGTGTTGGGTGGTAT	GGGUGGU	-8.54769	2	CTG	putative o-spanin
ORF49	UTQ78185.1	+	37677	37886	69	TCTACAGAGGAGGAAACACT	GAGGAGG	-10.1924	7	ATG	putative decoration protein
ORF50	UTQ78186.1	+	37883	37996	37	CGTGGTTATTCGGAGGTGGT	GGAGGUGGU	-14.1077	0	ATG	hypothetical protein
ORF51	UTQ78187.1	+	37989	39758	589	GTTCATCGGGTGGTGGTTAA	GGGUGGU	-8.54769	6	ATG	terminase large subunit
ORF52	UTQ78188.1	+	39948	40097	49	ATCACTAATAAGGAGGTACT	UAAGGAGGU	-13.4406	3	ATG	hypothetical protein
ORF53	UTQ78189.1	+	40125	40235	36	GAGAGCGAAGGCTCGCACCA	AAGG	-2.17496	9	ATG	hypothetical protein
