# Supplementary material for: Isolation and Characterization of a Novel Aeromonas salmonicida-Infecting Studiervirinae Bacteriophage, JELG-KS1
Source: Microorganisms. 2024 Mar 8;12(3):542. doi: 10.3390/microorganisms12030542 (PMC10974468; doi:10.3390/microorganisms12030542)
Supplement: Supplementary file 1 [file microorganisms-12-00542-s001.zip › S3_Table.xlsx]

## Sheet: Sheet1
Title	Tile in main text Fig 5	Dataset				Multiple sequence alignment					Tree
		Sequences (n)	Shortest sequence (aa)	Average length (rounded; aa)	Longest sequence (aa)	Columns	Distinct patterns	Parsimony-informative sites	Singleton sites	Constant sites	Best-fit model (Model finder)	Total ML tree length
DNA-dependent RNA polymerase (RNAP)	A	27	870	885	909	964	652	476	126	362	LG+G4	3.054
Major capsid protein (MCP)	B	27	318	360	392	403	289	174	73	156	LG+F+G4	3.152
DNA polymerase (DNAP)	C	27	583	685	718	770	540	367	107	296	WAG+G4	2.366
Terminase large subunit (TerL)	D	27	572	585	590	598	369	255	102	241	LG+G4	3.823
