# Supplementary material for: Isolation and Characterization of a Novel Aeromonas salmonicida-Infecting Studiervirinae Bacteriophage, JELG-KS1
Source: Microorganisms. 2024 Mar 8;12(3):542. doi: 10.3390/microorganisms12030542 (PMC10974468; doi:10.3390/microorganisms12030542)
Supplement: Supplementary file 1 [file microorganisms-12-00542-s001.zip › S1_Table.Round1.8Feb2024.data.xlsx]

## Sheet: MultiGb.n238.AeromonasPhages.28
Accession	Sequence name	Phage	In ICTV Virus Metadata Resource (VMR_MSL38_v2.xlsx)	Genome length (bp)	GC content (%)	CDS count	Family	Subfamily	Genus	Host from submission metadata
AY266303.2	Aeromonas phage Aeh1, complete genome	Aeromonas phage Aeh1	Yes	233234	42.7789	352	Straboviridae	not defined	Cinqassovirus	Aeromonas hydrophila
AY375531.1	Aeromonas phage 44RR2.8t, complete genome	Aeromonas phage 44RR2.8t	Yes	173591	43.8807	252	Straboviridae	not defined	Biquartavirus	Aeromonas salmonicida
AY962392.1	Aeromonas phage 31, complete genome	Aeromonas phage 31	No	172963	43.9134	247	Straboviridae	not defined	Biquartavirus	Aeromonas salmonicida
DQ529280.1	Aeromonas phage 25, complete genome	Aeromonas phage 25	Yes	161475	41.0398	242	Straboviridae	not defined	Tulanevirus	Aeromonas sp.
DQ674738.2	Aeromonas phage phiO18P, complete genome	Aeromonas phage phiO18P	Yes	33985	61.7449	45	Peduoviridae	not defined	Bielevirus	Aeromonas media
GU396103.1	Aeromonas phage PX29, complete genome	Aeromonas phage PX29	Yes	222006	42.043	330	Straboviridae	not defined	Angelvirus	Aeromonas salmonicida
GU459069.1	Aeromonas phage 65, complete genome	Aeromonas phage 65	Yes	235229	37.1957	437	Straboviridae	Emmerichvirinae	Ishigurovirus	Aeromonas salmonicida
HM452125.1	Aeromonas phage phiAS4, complete genome	Aeromonas phage phiAS4	Yes	163875	41.2973	271	Straboviridae	not defined	Tulanevirus	Aeromonas salmonicida
HM452126.1	Aeromonas phage phiAS5, complete genome	Aeromonas phage phiAS5	Yes	225268	42.9968	343	Straboviridae	not defined	Chrysonvirus	Aeromonas salmonicida
JF974294.1	Aeromonas phage pIS4-A genomic sequence	Aeromonas phage pIS4-A	Yes	47624	47.2787	78	not defined	not defined	Roufvirus	Aeromonas sp. IS4
JN377894.1	Aeromonas phage Aes508, complete genome	Aeromonas phage Aes508	Yes	160646	41.2267	230	Straboviridae	not defined	Tulanevirus	Aeromonas salmonicida
JN377895.1	Aeromonas phage Aes012, complete genome	Aeromonas phage Aes012	Yes	161978	41.3001	243	Straboviridae	not defined	Tulanevirus	Aeromonas sp.
JN377905.1	Aeromonas phage Aes516 clone contig 13 genomic sequence	Aeromonas phage Aes516	No	47998	41.5059	70	Straboviridae	not defined	Tulanevirus	Aeromonas salmonicida
JN651747.1	Aeromonas phage phiAS7, complete genome	Aeromonas phage phiAS7	Yes	41572	56.9181	51	Autographiviridae	Melnykvirinae	Aerosvirus	Aeromonas salmonicida subsp. salmonicida
JQ177063.1	Aeromonas phage vB_AsaM-56, complete genome	Aeromonas phage vB_AsaM-56	Yes	43551	55.4247	83	not defined	not defined	Popoffvirus	Aeromonas salmonicida
JX123262.1	Aeromonas phage CC2, complete genome	Aeromonas phage CC2	Yes	231743	38.821	427	Straboviridae	Emmerichvirinae	Ceceduovirus	Aeromonas hydrophila
KJ858521.1	Aeromonas phage pAh6-C, complete genome	Aeromonas phage pAh6-C	Yes	53744	52.8264	86	Chaseviridae	Nefertitivirinae	Pahsextavirus	Aeromonas hydrophila JUNAH
KT898133.1	Aeromonas phage phiARM81ld, complete genome	Aeromonas phage phiARM81ld	No	47457	58.6025	61	not defined	not defined	not defined	Aeromonas sp. ARM81
KT898134.1	Aeromonas phage phiARM81mr, complete genome	Aeromonas phage phiARM81mr	No	60012	60.8778	70	not defined	not defined	not defined	Aeromonas sp. ARM81
KT949345.1	Aeromonas phage Ahp1, complete genome	Aeromonas phage Ahp1	Yes	42167	58.8636	46	Autographiviridae	Melnykvirinae	Ahphunavirus	Aeromonas hydrophila ATCC 7966
KX455876.1	Aeromonas phage Ahp2, complete genome	Aeromonas phage Ahp2	No	47331	57.0493	86	not defined	not defined	not defined	Aeromonas hydrophila AH300206
KY290947.1	Aeromonas phage 3, complete genome	Aeromonas phage 3	No	46349	57.0196	83	not defined	not defined	not defined	Aeromonas salmonicida HER1084
KY290948.1	Aeromonas phage 44RR2.8t.2, complete genome	Aeromonas phage 44RR2.8t.2	No	173590	43.8804	253	Straboviridae	not defined	Biquartavirus	Aeromonas salmonicida HER1098
KY290949.1	Aeromonas phage Asp37, complete genome	Aeromonas phage Asp37	No	47977	56.8022	83	not defined	not defined	not defined	Aeromonas salmonicida HER1098
KY290950.1	Aeromonas phage 59.1, complete genome	Aeromonas phage 59.1	No	46057	53.9723	87	not defined	not defined	not defined	Aeromonas salmonicida HER1098
KY290951.1	Aeromonas phage 31.2, complete genome	Aeromonas phage 31.2	No	172957	43.9155	245	Straboviridae	not defined	Biquartavirus	Aeromonas salmonicida HER1084
KY290952.1	Aeromonas phage 32, complete genome	Aeromonas phage 32	No	48252	56.6194	83	not defined	not defined	not defined	Aeromonas salmonicida HER1104
KY290953.1	Aeromonas phage 51, complete genome	Aeromonas phage 51	No	43551	55.427	84	not defined	not defined	Popoffvirus	Aeromonas salmonicida HER1108
KY290954.1	Aeromonas phage 56, complete genome	Aeromonas phage 56	No	43551	55.4224	84	not defined	not defined	Popoffvirus	Aeromonas salmonicida HER1084
KY290955.1	Aeromonas phage 65.2, complete genome	Aeromonas phage 65.2	No	236567	37.154	410	Straboviridae	Emmerichvirinae	Ishigurovirus	Aeromonas salmonicida HER1110
KY290956.1	Aeromonas phage L9-6, complete genome	Aeromonas phage L9-6	No	173578	43.8644	251	Straboviridae	not defined	Biquartavirus	Aeromonas salmonicida 08-2783
KY290957.1	Aeromonas phage Riv-10, complete genome	Aeromonas phage Riv-10	No	174311	43.8309	249	Straboviridae	not defined	Biquartavirus	Aeromonas salmonicida M15879-11
KY290958.1	Aeromonas phage SW69-9, complete genome	Aeromonas phage SW69-9	No	173097	43.8927	249	Straboviridae	not defined	Biquartavirus	Aeromonas salmonicida M15879-11
KY914485.1	Aeromonas phage phiA8-29, complete genome	Aeromonas phage phiA8-29	Yes	144974	48.1804	185	Ackermannviridae	not defined	Tedavirus	Aeromonas sp.
LC778249.1	Aeromonas phage phiWae14 DNA, complete genome	Aeromonas phage phiWae14	No	225840	42.9392	336	not defined	not defined	not defined	Aeromonas sp.
LC778250.1	Aeromonas phage phiWae15 DNA, complete genome	Aeromonas phage phiWae15	No	57397	58.4508	81	not defined	not defined	not defined	Aeromonas sp.
MF448340.1	Aeromonas phage AS-zj, complete genome	Aeromonas phage AS-zj	Yes	229929	38.7172	402	Straboviridae	Emmerichvirinae	Ceceduovirus	Aeromonas salmonicida subsp. salmonicida
MF479730.1	Aeromonas phage AS-gz, complete genome	Aeromonas phage AS-gz	Yes	162422	41.1274	237	Straboviridae	not defined	Tulanevirus	Aeromonas salmonicida subsp. salmonicida
MF498773.1	Aeromonas phage AS-szw, complete genome	Aeromonas phage AS-szw	No	229957	38.7251	407	Straboviridae	Emmerichvirinae	Ceceduovirus	Aeromonas salmonicida subsp. salmonicida
MF498774.1	Aeromonas phage AS-yj, partial genome	Aeromonas phage AS-yj	No	230183	38.797	418	Straboviridae	Emmerichvirinae	Ceceduovirus	Aeromonas salmonicida subsp. salmonicida
MF498775.1	Aeromonas phage AS-sw, partial genome	Aeromonas phage AS-sw	Yes	230024	38.6607	406	Straboviridae	Emmerichvirinae	Ceceduovirus	Aeromonas salmonicida subsp. salmonicida
MF683623.1	Aeromonas phage CF7, complete genome	Aeromonas phage CF7	Yes	42439	58.9505	49	Autographiviridae	Melnykvirinae	Ahphunavirus	Aeromonas hydrophila
MG250483.1	Aeromonas phage Ah1, complete genome	Aeromonas phage Ah1	Yes	221116	42.0499	332	Straboviridae	not defined	Cinqassovirus	Aeromonas hydrophila
MG676224.1	Aeromonas phage AhSzq-1, partial genome	Aeromonas phage AhSzq-1	Yes	112558	43.8609	143	Demerecviridae	not defined	Shenzhenvirus	Aeromonas hydrophila
MG676225.1	Aeromonas phage AhSzw-1, complete genome	Aeromonas phage AhSzw-1	Yes	115739	43.8201	141	Demerecviridae	not defined	Shenzhenvirus	Aeromonas hydrophila
MH178096.1	Aeromonas phage AsXd-1, complete genome	Aeromonas phage AsXd-1	No	39014	51.2329	52	not defined	Hendrixvirinae	not defined	Aeromonas salmonicida
MH179470.1	Aeromonas phage 13AhydR10PP, complete genome	Aeromonas phage 13AhydR10PP	No	47828	55.8041	80	not defined	not defined	not defined	Aeromonas hydrophila
MH179471.1	Aeromonas phage 14AhydR10PP, complete genome	Aeromonas phage 14AhydR10PP	No	48335	55.8581	82	not defined	not defined	not defined	Aeromonas hydrophila
MH179473.2	Aeromonas phage 25AhydR2PP, complete genome	Aeromonas phage 25AhydR2PP	Yes	42696	54.8974	51	Autographiviridae	Melnykvirinae	Aerosvirus	Aeromonas hydrophila
MH179474.1	Aeromonas phage 62AhydR11PP, complete genome	Aeromonas phage 62AhydR11PP	No	43755	57.1957	64	not defined	not defined	not defined	Aeromonas hydrophila
MH179476.1	Aeromonas phage 50AhydR13PP, complete genome	Aeromonas phage 50AhydR13PP	Yes	164983	41.0739	245	Straboviridae	not defined	Tulanevirus	Aeromonas hydrophila
MH179477.1	Aeromonas phage 60AhydR15PP, complete genome	Aeromonas phage 60AhydR15PP	Yes	165795	41.2328	247	Straboviridae	not defined	Tulanevirus	Aeromonas hydrophila
MH179479.1	Aeromonas phage 85AhydR10PP, complete genome	Aeromonas phage 85AhydR10PP	No	47194	56.0919	80	not defined	not defined	not defined	Aeromonas hydrophila
MH230177.1	Aeromonas phage SD04, complete genome	Aeromonas phage SD04	No	59646	44.6887	67	not defined	Queuovirinae	Seuratvirus	Aeromonas schubertii GC1
MH791398.1	UNVERIFIED: Aeromonas phage Asswx_1, complete genome	Aeromonas phage Asswx_1	No	229103	38.8118	407	Straboviridae	Emmerichvirinae	Ceceduovirus	Aeromonas salmonicida
MH791401.1	UNVERIFIED: Aeromonas phage AsFcp_2, complete genome	Aeromonas phage AsFcp_2	No	219171	42.022	303	Straboviridae	not defined	Angelvirus	Aeromonas salmonicida
MH791404.1	UNVERIFIED: Aeromonas phage Assk, complete genome	Aeromonas phage Assk	No	231839	37.2888	379	Straboviridae	Emmerichvirinae	Ceceduovirus	Aeromonas salmonicida
MH791407.1	UNVERIFIED: Aeromonas phage AsFcp_4, complete genome	Aeromonas phage AsFcp_4	No	220450	41.9188	309	Straboviridae	not defined	Angelvirus	Aeromonas salmonicida
MH791414.1	UNVERIFIED: Aeromonas phage Aswh_1, complete genome	Aeromonas phage Aswh_1	No	229730	38.3698	406	Straboviridae	Emmerichvirinae	Ishigurovirus	Aeromonas salmonicida
MH992513.1	Aeromonas phage ZPAH7, complete genome	Aeromonas phage ZPAH7	Yes	30791	56.7796	29	Autographiviridae	Melnykvirinae	Aerosvirus	Aeromonas hydrophila ZYAH75
MK318083.1	Aeromonas phage Akh-2, complete genome	Aeromonas phage Akh-2	No	114901	40.9701	223	Demerecviridae	not defined	Shenzhenvirus	Aeromonas hydrophila
MK330684.1	Aeromonas phage ZPAH7B, complete genome	Aeromonas phage ZPAH7B	No	30791	56.7796	29	Autographiviridae	Melnykvirinae	Aerosvirus	Aeromonas hydrophila ZYAH75
MK455769.1	Aeromonas phage MJG, complete genome	Aeromonas phage MJG	No	45057	50.1054	35	Autographiviridae	Colwellvirinae	not defined	Aeromonas hydrophila
MK455770.1	Aeromonas phage HJG, complete genome	Aeromonas phage HJG	No	44965	50.268	26	Autographiviridae	Colwellvirinae	not defined	Aeromonas hydrophila
MK577502.1	Aeromonas phage Asfd_1, partial genome	Aeromonas phage Asfd_1	No	168962	42.3444	263	Straboviridae	not defined	Biquartavirus	Aeromonas salmonicida
MK774614.2	Aeromonas phage CF8, complete genome	Aeromonas phage CF8	No	238150	42.1982	244	not defined	not defined	not defined	Aeromonas hydrophila
MK804891.1	Aeromonas phage 2_D05, complete genome	Aeromonas phage 2_D05	Yes	43233	56.3597	83	not defined	not defined	Kunmingvirus	Aeromonas rivipollensis
MK804892.1	Aeromonas phage 4_D05, complete genome	Aeromonas phage 4_D05	Yes	42249	55.9871	74	not defined	not defined	Kunmingvirus	Aeromonas rivipollensis
MK804893.1	Aeromonas phage 2L372D, complete genome	Aeromonas phage 2L372D	Yes	122963	35.2935	217	not defined	not defined	Plateaulakevirus	Aeromonas hydrophila
MK813938.1	Aeromonas phage 2L372X, complete genome	Aeromonas phage 2L372X	Yes	115893	35.5578	211	not defined	not defined	Plateaulakevirus	Aeromonas hydrophila
MK813939.1	Aeromonas phage 4L372D, complete genome	Aeromonas phage 4L372D	Yes	138690	35.0616	251	not defined	not defined	Plateaulakevirus	Aeromonas hydrophila
MK813940.1	Aeromonas phage 4_L372X, complete genome	Aeromonas phage 4_L372X	No	45698	48.7439	82	not defined	not defined	not defined	Aeromonas hydrophila
MK813941.1	Aeromonas phage 4L372XY, complete genome	Aeromonas phage 4L372XY	Yes	124279	35.644	221	not defined	not defined	Plateaulakevirus	Aeromonas hydrophila
MK813942.1	Aeromonas phage 4_4512, complete genome	Aeromonas phage 4_4512	No	41963	52.2913	62	not defined	not defined	not defined	Aeromonas rivipollensis
MK813943.1	Aeromonas phage 4_4572, complete genome	Aeromonas phage 4_4572	Yes	102915	42.4758	154	not defined	not defined	Lahexavirus	Aeromonas hydrophila
MK838107.1	Aeromonas phage LAh1, complete genome	Aeromonas phage LAh1	No	42002	59.2734	45	Autographiviridae	Melnykvirinae	Ahphunavirus	Aeromonas hydrophila
MK838108.1	Aeromonas phage LAh2, complete genome	Aeromonas phage LAh2	No	42008	59.2697	45	Autographiviridae	Melnykvirinae	Ahphunavirus	Aeromonas hydrophila
MK838109.1	Aeromonas phage LAh3, complete genome	Aeromonas phage LAh3	No	42002	59.2757	50	Autographiviridae	Melnykvirinae	Ahphunavirus	Aeromonas hydrophila
MK838110.1	Aeromonas phage LAh4, complete genome	Aeromonas phage LAh4	No	42002	59.271	52	Autographiviridae	Melnykvirinae	Ahphunavirus	Aeromonas hydrophila
MK838111.1	Aeromonas phage LAh5, complete genome	Aeromonas phage LAh5	No	41985	59.2736	53	Autographiviridae	Melnykvirinae	Ahphunavirus	Aeromonas hydrophila
MK838112.1	Aeromonas phage LAh_6, complete genome	Aeromonas phage LAh_6	Yes	101390	42.3109	164	not defined	not defined	Lahexavirus	Aeromonas hydrophila
MK838113.1	Aeromonas phage LAh_7, complete genome	Aeromonas phage LAh_7	Yes	61426	62.0031	75	Casjensviridae	not defined	Sharonstreetvirus	Aeromonas hydrophila
MK838114.1	Aeromonas phage LAh_8, complete genome	Aeromonas phage LAh_8	Yes	97408	42.2327	143	not defined	not defined	Lahexavirus	Aeromonas hydrophila
MK838115.1	Aeromonas phage LAh_9, complete genome	Aeromonas phage LAh_9	Yes	97988	42.4378	147	not defined	not defined	Lahexavirus	Aeromonas hydrophila
MK838116.1	Aeromonas phage LAh10, complete genome	Aeromonas phage LAh10	Yes	260310	47.4842	228	not defined	not defined	Ludhianavirus	Aeromonas hydrophila
MN032614.2	Aeromonas phage PS1, complete genome	Aeromonas phage PS1	Yes	237367	38.7922	247	not defined	not defined	Ferozepurvirus	Aeromonas hydrophila ATCC 7966
MN102098.2	Aeromonas phage D3, complete genome	Aeromonas phage D3	Yes	262372	47.5211	267	not defined	not defined	Ludhianavirus	Aeromonas hydrophila
MN131137.2	Aeromonas phage D6, complete genome	Aeromonas phage D6	Yes	259831	47.6032	267	not defined	not defined	Ludhianavirus	Aeromonas hydrophila
MN159079.1	Aeromonas phage D9, partial genome	Aeromonas phage D9	No	260857	47.4785	271	not defined	not defined	not defined	Aeromonas hydrophila
MN317029.1	Aeromonas phage vB_AhyS-A18P4, complete genome	Aeromonas phage vB_AhyS-A18P4	Yes	60975	62.0205	73	Casjensviridae	not defined	Sharonstreetvirus	Aeromonas hydrophila A18
MN453779.2	Aeromonas phage PS2, complete genome	Aeromonas phage PS2	No	240447	38.8185	249	not defined	not defined	not defined	Aeromonas hydrophila ATCC 7966
MN871440.1	UNVERIFIED_ORG: Aeromonas phage AsFcp_1, complete genome	Aeromonas phage AsFcp_1	No	221312	41.9539	0	Straboviridae	not defined	Angelvirus	Aeromonas salmonicida
MN871441.1	UNVERIFIED_ORG: Aeromonas phage AsSzw2, complete genome	Aeromonas phage AsSzw2	No	228419	37.9977	0	Straboviridae	Emmerichvirinae	Ceceduovirus	Aeromonas salmonicida
MN871442.1	UNVERIFIED_ORG: Aeromonas phage Aszh-1, complete genome	Aeromonas phage Aszh-1	No	223245	38.5393	0	Straboviridae	Emmerichvirinae	Ceceduovirus	Aeromonas salmonicida
MN871507.1	UNVERIFIED_ORG: Aeromonas phage asfd_1h, complete genome	Aeromonas phage asfd_1h	No	168967	42.2467	0	Straboviridae	not defined	Biquartavirus	Aeromonas salmonicida
MT161459.1	Aeromonas phage Ahp1_CNU-2021, complete genome	Aeromonas phage Ahp1_CNU-2021	No	218317	47.944	315	Straboviridae	not defined	not defined	Aeromonas hydrophila
MT259468.1	Aeromonas phage PS, complete genome	Aeromonas phage PS	No	41082	48.5273	49	Autographiviridae	not defined	not defined	Aeromonas salmonicida A567
MT276994.1	Aeromonas phage AhyVDH1, complete genome	Aeromonas phage AhyVDH1	No	39175	58.0472	59	not defined	not defined	not defined	Aeromonas hydrophila 4572
MT623578.1	Aeromonas phage PVN02, complete genome	Aeromonas phage PVN02	No	51668	52.4522	64	Chaseviridae	Nefertitivirinae	Pahsextavirus	Aeromonas hydrophila 4.4T
MT681669.1	Aeromonas phage PZL-Ah1, complete genome	Aeromonas phage PZL-Ah1	No	38641	53.6839	44	Autographiviridae	Studiervirinae	Teseptimavirus	Aeromonas hydrophila
MT682386.1	Aeromonas phage Atoyac1, complete genome	Aeromonas phage Atoyac1	No	41721	59.2939	46	Autographiviridae	Melnykvirinae	not defined	Aeromonas sp. PIA_XB1_6
MT682387.1	Aeromonas phage Atoyac10, complete genome	Aeromonas phage Atoyac10	No	41676	59.2307	46	Autographiviridae	Melnykvirinae	not defined	Aeromonas sp. PIA_XB1_6
MT682388.1	Aeromonas phage Atoyac13, complete genome	Aeromonas phage Atoyac13	No	41639	59.2666	46	Autographiviridae	Melnykvirinae	not defined	Aeromonas sp. PIA_XB1_6
MT682389.1	Aeromonas phage Atoyac14, complete genome	Aeromonas phage Atoyac14	No	41707	59.3018	46	Autographiviridae	Melnykvirinae	not defined	Aeromonas sp. PIA_XB1_6
MT682390.1	Aeromonas phage Atoyac15, complete genome	Aeromonas phage Atoyac15	No	42010	58.9122	50	Autographiviridae	Melnykvirinae	not defined	Aeromonas sp. PIA_XB1_6
MT682391.1	Aeromonas phage Atoyac23, complete genome	Aeromonas phage Atoyac23	No	41506	59.1963	46	Autographiviridae	Melnykvirinae	not defined	Aeromonas sp. PIA_XB1_6
MT713136.1	Aeromonas phage AP1, complete genome	Aeromonas phage AP1	No	254490	40.3332	455	Straboviridae	Emmerichvirinae	Ceceduovirus	Aeromonas hydrophila
MT740748.1	Aeromonas phage T7-Ah, complete genome	Aeromonas phage T7-Ah	No	40153	51.8243	56	Autographiviridae	Studiervirinae	not defined	Aeromonas sp.
MT952005.1	Aeromonas phage BUCT551, complete genome	Aeromonas phage BUCT551	Yes	61382	61.7103	74	Casjensviridae	not defined	Sharonstreetvirus	Aeromonas sp.
MW272540.1	Aeromonas phage ZPAH1, complete genome	Aeromonas phage ZPAH1	No	230916	38.2195	411	Straboviridae	Emmerichvirinae	Ishigurovirus	Aeromonas hydrophila J1
MW380983.1	Aeromonas phage PVN03, complete genome	Aeromonas phage PVN03	No	50725	52.347	64	Chaseviridae	Nefertitivirinae	Pahsextavirus	Aeromonas hydrophila 4.3T
MW380984.1	Aeromonas phage PVN04, complete genome	Aeromonas phage PVN04	No	51721	52.4429	65	Chaseviridae	Nefertitivirinae	Pahsextavirus	Aeromonas hydrophila 4.3T
MW380985.1	Aeromonas phage PVN05, complete genome	Aeromonas phage PVN05	No	51884	52.4285	66	Chaseviridae	Nefertitivirinae	Pahsextavirus	Aeromonas hydrophila 4.4T
MW584871.1	Aeromonas phage vB_AsM_ZHF, complete genome	Aeromonas phage vB_AsM_ZHF	No	161887	41.2498	237	Straboviridae	not defined	Tulanevirus	Aeromonas salmonicida
MW671054.1	Aeromonas phage PZL-Ah152, complete genome	Aeromonas phage PZL-Ah152	No	40975	51.7437	54	Autographiviridae	Studiervirinae	not defined	Aeromonas hydrophila Ah-152
MW978786.1	Aeromonas phage BUCT552, complete genome	Aeromonas phage BUCT552	No	59685	60.0318	74	Casjensviridae	not defined	not defined	Aeromonas hydrophila
MZ336020.1	Aeromonas phage pAh6.2TG, complete genome	Aeromonas phage pAh6.2TG	No	51780	52.4836	65	Chaseviridae	Nefertitivirinae	Pahsextavirus	Aeromonas hydrophila BT09
MZ851152.1	Aeromonas phage PZL-Ah8, complete genome	Aeromonas phage PZL-Ah8	No	40855	51.8908	52	Autographiviridae	Studiervirinae	not defined	Aeromonas hydrophila
OL348188.1	Aeromonas phage vB_AsaM_LPM4, complete genome	Aeromonas phage vB_AsaM_LPM4	Yes	37312	58.1341	55	Peduoviridae	not defined	Piscesmortuivirus	Aeromonas salmonicida
OL770365.1	Aeromonas phage BUCT696, complete genome	Aeromonas phage BUCT696	No	53372	51.1298	73	Chaseviridae	Nefertitivirinae	Pahsextavirus	Aeromonas veronii
OL774570.1	Aeromonas phage phiA008, complete genome	Aeromonas phage phiA008	No	65284	52.9012	81	not defined	not defined	not defined	Aeromonas sp.
OL799327.1	Aeromonas phage BUCT695, complete genome	Aeromonas phage BUCT695	Yes	86289	42.2487	127	Grimontviridae	not defined	Libingvirus	Aeromonas veronii
OL840900.1	Aeromonas phage AhMtk13a, partial genome	Aeromonas phage AhMtk13a	No	163879	41.2072	246	Straboviridae	not defined	Tulanevirus	Aeromonas hydrophila GW3-10
OL840901.1	Aeromonas phage AhMtk13b, complete genome	Aeromonas phage AhMtk13b	No	61446	62.0691	75	Casjensviridae	not defined	Sharonstreetvirus	Aeromonas hydrophila GW3-10
OL964754.1	Aeromonas phage pAEv1812, complete genome	Aeromonas phage pAEv1812	No	61461	61.4129	75	Casjensviridae	not defined	Sharonstreetvirus	Aeromonas sp.
OL964755.1	Aeromonas phage pAEv1818, complete genome	Aeromonas phage pAEv1818	Yes	40808	55.2392	54	not defined	not defined	Yanchengvirus	Aeromonas sp.
OL964756.1	Aeromonas phage pAEv1810, complete genome	Aeromonas phage pAEv1810	Yes	235066	38.4335	249	not defined	not defined	Ferozepurvirus	Aeromonas sp.
OM033133.1	Aeromonas phage phiA005, complete genome	Aeromonas phage phiA005	No	48663	49.4482	88	not defined	not defined	not defined	Aeromonas sp.
OM033134.1	Aeromonas phage phiA009, complete genome	Aeromonas phage phiA009	No	115276	35.998	194	not defined	not defined	Plateaulakevirus	Aeromonas sp.
OM033135.1	Aeromonas phage phiA019, complete genome	Aeromonas phage phiA019	No	115393	35.9901	195	not defined	not defined	Plateaulakevirus	Aeromonas sp.
OM033136.1	Aeromonas phage phiA047, complete genome	Aeromonas phage phiA047	No	121865	35.4458	219	not defined	not defined	Plateaulakevirus	Aeromonas sp.
OM339718.1	Aeromonas phage P19, complete genome	Aeromonas phage P19	No	228236	38.7989	414	Straboviridae	Emmerichvirinae	Ceceduovirus	Aeromonas dhakensis
OM519319.1	Aeromonas phage P5, complete genome	Aeromonas phage P5	No	46532	50.2385	49	not defined	not defined	not defined	Aeromonas dhakensis
OM654374.1	Aeromonas phage vB_AveS_KLEA5, complete genome	Aeromonas phage vB_AveS_KLEA5	No	44046	48.0679	71	not defined	not defined	not defined	Aeromonas veronii strain KR2-5
OM654404.1	Aeromonas phage yong1, complete genome	Aeromonas phage yong1	No	43374	59.3973	52	Autographiviridae	Melnykvirinae	Ahphunavirus	Aeromonas hydrophila A18
OM716005.1	Aeromonas phage vB_ AhaP_PT2, complete genome	Aeromonas phage vB_ AhaP_PT2	No	41404	50.8622	44	Autographiviridae	Studiervirinae	not defined	Aeromonas hydrophila
OM810291.1	Aeromonas phage ZPAH14, complete genome	Aeromonas phage ZPAH14	Yes	57429	52.5031	70	Chaseviridae	Nefertitivirinae	Shantouvirus	Aeromonas hydrophila ZPAH75
OM810292.1	Aeromonas phage ZPAH34, complete genome	Aeromonas phage ZPAH34	Yes	234546	36.1294	231	not defined	not defined	Chaoshanvirus	Aeromonas hydrophila ZPAH75
OM913597.1	Aeromonas phage vB_AspA_Bolek, complete genome	Aeromonas phage vB_AspA_Bolek	No	42433	52.6878	57	Autographiviridae	not defined	not defined	Aeromonas sp. MR7
OM913598.1	Aeromonas phage vB_AspA_Lolek, complete genome	Aeromonas phage vB_AspA_Lolek	No	43136	52.5872	61	Autographiviridae	not defined	not defined	Aeromonas sp. MR19
OM913599.1	Aeromonas phage vB_AspA_Tola, complete genome	Aeromonas phage vB_AspA_Tola	No	45276	47.4004	70	Autographiviridae	not defined	not defined	Aeromonas sp. MR16
ON042478.1	Aeromonas phage AhFM11, partial genome	Aeromonas phage AhFM11	No	168243	40.8778	249	Straboviridae	not defined	Biquartavirus	hypervirulent Aeromonas hydrophila Hyp AH Koi-20
ON365567.2	Aeromonas phage AHPMCC7, complete genome	Aeromonas phage AHPMCC7	No	42277	58.9446	48	Autographiviridae	Melnykvirinae	Ahphunavirus	Aeromonas hydrophila MTCC 1739
ON604651.1	Aeromonas phage JELG-KS1, complete genome	Aeromonas phage JELG-KS1	No	40505	53.4156	53	Autographiviridae	Studiervirinae	not defined	Aeromonas salmonicida
ON624112.1	Aeromonas phage Aer_P220, complete genome	Aeromonas phage Aer_P220	No	45207	50.7643	59	Autographiviridae	not defined	not defined	Aeromonas popoffii CEMTC 4062
OP380594.1	Aeromonas phage B614, complete genome	Aeromonas phage B614	No	169988	43.186	248	Straboviridae	not defined	Biquartavirus	Aeromonas hydrophila BIOTECH 10089
OP380595.1	Aeromonas phage avDM3, complete genome	Aeromonas phage avDM3	No	159712	41.1672	229	Straboviridae	not defined	Tulanevirus	Aeromonas hydrophila BIOTECH 10089
OP380596.1	Aeromonas phage avDM4, complete genome	Aeromonas phage avDM4	No	163153	41.1963	226	Straboviridae	not defined	Tulanevirus	Aeromonas hydrophila BIOTECH 10089
OP380597.1	Aeromonas phage UP87, complete genome	Aeromonas phage UP87	No	167753	43.2106	246	Straboviridae	not defined	Biquartavirus	Aeromonas hydrophila BIOTECH 10089
OP380598.1	Aeromonas phage avDM14-QBC, complete genome	Aeromonas phage avDM14-QBC	No	169480	43.178	250	Straboviridae	not defined	Biquartavirus	Aeromonas hydrophila BIOTECH 10089
OP380599.1	Aeromonas phage avDM10-HWA, complete genome	Aeromonas phage avDM10-HWA	No	190365	43.1303	274	Straboviridae	not defined	Biquartavirus	Aeromonas hydrophila BIOTECH 10089
OP380600.1	Aeromonas phage avDM7-IJDJ, complete genome	Aeromonas phage avDM7-IJDJ	No	169996	43.1657	248	Straboviridae	not defined	Biquartavirus	Aeromonas hydrophila BIOTECH 10089
OP380601.1	Aeromonas phage avDM6, complete genome	Aeromonas phage avDM6	No	233966	36.9092	414	Straboviridae	Emmerichvirinae	Ishigurovirus	Aeromonas hydrophila BIOTECH 10089
OP380602.1	Aeromonas phage avDM5, complete genome	Aeromonas phage avDM5	No	173776	43.7448	244	Straboviridae	not defined	Biquartavirus	Aeromonas hydrophila BIOTECH 10089
OP380603.1	Aeromonas phage avDM9-HANS, complete genome	Aeromonas phage avDM9-HANS	No	171254	43.1605	248	Straboviridae	not defined	Biquartavirus	Aeromonas hydrophila BIOTECH 10089
OP380604.1	Aeromonas phage avDM12-TAAL, complete genome	Aeromonas phage avDM12-TAAL	No	231190	42.2081	331	Straboviridae	not defined	Chrysonvirus	Aeromonas hydrophila BIOTECH 10089
OP380605.1	Aeromonas phage avDM2, complete genome	Aeromonas phage avDM2	No	173642	43.7394	244	Straboviridae	not defined	Biquartavirus	Aeromonas hydrophila BIOTECH 10089
OP380606.1	Aeromonas phage avDM2, complete genome	Aeromonas phage avDM2	No	174828	43.7561	245	Straboviridae	not defined	Biquartavirus	Aeromonas hydrophila BIOTECH 10089
OP380607.1	Aeromonas phage avDM11-UST, complete genome	Aeromonas phage avDM11-UST	No	37561	53.6434	53	Autographiviridae	Studiervirinae	not defined	Aeromonas hydrophila BIOTECH 10089
OP484843.1	Aeromonas phage A051, complete genome	Aeromonas phage A051	No	32212	60.5458	46	Peduoviridae	not defined	Bielevirus	Aeromonas sp.
OP491958.1	Aeromonas phage APT65, complete genome	Aeromonas phage APT65	No	85188	39.4093	116	not defined	not defined	Lahexavirus	Aeromonas hydrophila
OP718284.1	Aeromonas phage vB_AceP_PAc, complete genome	Aeromonas phage vB_AceP_PAc	No	123933	35.7298	212	not defined	not defined	Plateaulakevirus	Aeromonas caviae AC-CY
OP792756.2	Aeromonas phage phiA034, complete genome	Aeromonas phage phiA034	No	61443	61.4195	80	Casjensviridae	not defined	Sharonstreetvirus	Aeromonas sp. A034
OP797796.1	Aeromonas phage P2, complete genome	Aeromonas phage P2	No	42660	58.8162	49	Autographiviridae	Melnykvirinae	Ahphunavirus	Aeromonas hydrophila ATCC 7966
OP820700.1	Aeromonas phage vB_AdhS_TS3, complete genome	Aeromonas phage vB_AdhS_TS3	No	115560	41.0964	151	Demerecviridae	not defined	Shenzhenvirus	Aeromonas dhakensis AM
OP820701.1	Aeromonas phage vB_AdhM_TS9, complete genome	Aeromonas phage vB_AdhM_TS9	No	115503	35.3428	195	not defined	not defined	Plateaulakevirus	Aeromonas dhakensis AM
OP820702.1	Aeromonas phage vB_AdhM_DL, complete genome	Aeromonas phage vB_AdhM_DL	No	42388	34.4272	75	not defined	not defined	Plateaulakevirus	Aeromonas dhakensis AM
OP889247.1	Aeromonas phage AVP1, complete genome	Aeromonas phage AVP1	No	234448	38.1492	244	not defined	not defined	not defined	Aeromonas veronii
OP967013.2	Aeromonas phage GomatiRiver_11, complete genome	Aeromonas phage GomatiRiver_11	No	167776	40.9951	273	Straboviridae	not defined	not defined	Aeromonas sp.
OQ594355.1	Aeromonas phage HJ05, complete genome	Aeromonas phage HJ05	No	79124	58.6345	94	not defined	not defined	not defined	Aeromonas hydrophila AH10 (CCTCC AB2014155)
OQ622094.1	Aeromonas phage 13AC503A, partial genome	Aeromonas phage 13AC503A	No	59244	60.266	73	Casjensviridae	not defined	not defined	Aeromonas caviae
OQ628262.1	Aeromonas phage vB_AsaP_MQM1, complete genome	Aeromonas phage vB_AsaP_MQM1	No	63343	50.1902	88	not defined	not defined	not defined	Aeromonas salmonicida subsp. salmonicida
OQ680521.1	Aeromonas phage P05B, complete genome	Aeromonas phage P05B	No	32302	59.1728	40	not defined	not defined	not defined	Aeromonas hydrophila
OR261031.1	Aeromonas phage ST21, complete genome	Aeromonas phage ST21	No	42593	58.6411	50	Autographiviridae	Melnykvirinae	Ahphunavirus	Aeromonas hydrophila
OR261032.1	Aeromonas phage ST4, complete genome	Aeromonas phage ST4	No	90646	60.5432	113	not defined	not defined	not defined	Aeromonas hydrophila
OR359403.1	Aeromonas phage 1233, complete genome	Aeromonas phage 1233	No	67276	50.6927	28	not defined	not defined	not defined	Aeromonas sp.
OR496884.1	Aeromonas phage AerS_266, complete genome	Aeromonas phage AerS_266	No	243674	36.7479	250	not defined	not defined	Chaoshanvirus	Aeromonas salmonicida
OR795024.1	Aeromonas phage vB_AhydM-H1, complete genome	Aeromonas phage vB_AhydM-H1	No	52614	51.7581	72	Chaseviridae	Nefertitivirinae	Pahsextavirus	Aeromonas hydrophila A331
